# Supplementary material for: Relationship network, knowledge transfer and open innovation behavior of SMEs from China
Source: PLoS One. 2025 Jun 18;20(6):e0326490. doi: 10.1371/journal.pone.0326490 (PMC12176221; doi:10.1371/journal.pone.0326490)
Supplement: S1 Data — Original Data1. (XLSX) [file pone.0326490.s001.xlsx]

## Sheet: data
NO.	Year Established	Number of Employees	Type of Enterprise	Type of Industry	Years of Working	Position	SN1-1	SN1-2	SN1-3	SN1-4	SN2-1	SN2-2	SN2-3	SN2-4	SO3-1	SO3-2	SO3-3	KT-1	KT-2	KT-3	KT-4	OI1-1	OI1-2	OI1-3	OI1-4	OI1-5	OI2-1	OI2-2	OI2-3	OI2-4
1	3	1	2	5	4	1	3	3	4	4	2	2	2	3	4	2	3	2	2	2	2	5	5	5	5	4	2	2	2	3
2	2	1	2	5	2	1	3	5	5	5	5	5	5	5	4	3	4	4	4	4	5	4	4	4	4	4	4	4	4	4
3	5	4	1	9	3	2	5	5	5	5	4	4	4	4	4	4	3	3	3	3	3	4	3	3	3	3	3	3	4	3
4	6	4	3	9	4	3	4	3	3	3	2	4	5	4	3	3	2	3	2	2	2	2	3	5	5	3	2	2	1	1
5	5	4	3	9	5	2	3	4	4	4	3	3	4	2	5	4	4	3	3	3	3	3	3	3	4	4	1	1	1	1
6	1	1	2	5	2	2	5	4	4	5	4	3	4	4	4	4	4	4	3	4	3	4	4	4	4	5	4	4	3	4
7	1	1	2	9	1	1	5	4	4	4	3	3	4	3	3	3	3	4	3	3	3	3	3	4	3	3	3	3	3	3
8	1	1	3	5	2	3	3	4	3	3	3	3	3	3	3	3	3	2	4	3	3	3	4	3	3	2	3	3	4	3
9	3	1	2	2	5	1	3	3	3	3	3	3	2	3	1	1	1	2	4	2	1	2	2	3	2	2	2	3	2	4
10	5	5	2	9	3	3	5	5	5	5	5	5	5	5	5	5	4	4	5	5	5	4	4	5	5	5	4	4	5	5
11	7	5	3	4	5	2	4	4	4	4	4	4	4	4	3	4	3	3	4	3	3	3	4	4	3	3	4	4	2	3
12	7	5	1	5	4	2	5	5	5	5	5	5	5	5	5	5	5	5	5	5	5	5	5	5	5	4	5	5	3	5
13	4	5	2	9	5	2	3	3	2	2	3	3	4	3	2	2	2	2	2	2	2	2	2	2	2	2	2	2	3	2
14	2	1	2	3	3	1	3	3	3	3	3	3	3	3	3	2	3	3	3	3	3	3	3	3	3	3	3	3	3	3
15	1	1	2	2	2	1	5	4	3	4	3	3	3	3	3	3	3	3	3	5	3	3	3	3	3	2	2	3	3	3
16	2	1	2	2	4	1	3	3	3	3	3	3	3	3	2	2	3	3	3	3	3	3	3	3	3	3	3	3	3	3
17	1	1	2	2	1	2	4	5	5	4	4	4	5	5	2	3	1	1	3	1	1	3	1	1	1	1	1	1	1	3
18	4	2	2	9	5	2	4	4	4	4	4	3	3	3	3	4	3	4	3	3	4	3	4	4	4	4	3	3	3	3
19	4	2	3	9	5	1	4	4	4	4	5	5	5	5	4	2	3	3	3	3	3	2	3	3	3	3	2	2	2	2
20	5	5	1	9	2	2	3	3	3	3	3	3	3	3	2	2	2	2	3	3	3	3	3	3	3	3	3	3	2	3
21	3	3	3	9	2	1	3	3	3	3	3	3	3	3	2	2	2	2	2	2	2	2	2	2	2	2	2	2	2	2
22	3	3	2	7	4	2	5	5	5	5	5	5	5	5	4	4	4	4	4	5	4	4	4	5	5	5	5	5	5	5
23	5	4	3	2	4	2	3	3	3	3	3	3	3	3	3	2	3	3	2	2	1	3	3	3	2	2	2	3	3	3
24	2	1	2	8	4	1	3	3	4	3	4	4	4	4	3	2	3	3	3	3	3	3	3	3	3	3	3	3	3	3
25	7	2	1	9	2	3	3	3	3	3	3	3	3	3	3	3	3	3	3	3	3	3	3	3	3	3	3	3	3	3
26	2	1	2	5	3	1	3	4	3	3	4	5	3	3	2	2	2	2	2	2	2	2	2	4	2	2	2	3	2	2
27	3	1	2	9	2	2	3	3	3	3	4	4	4	4	4	5	5	3	4	3	2	4	4	4	4	4	3	4	4	4
28	4	3	1	9	5	3	4	4	4	4	4	4	4	4	4	4	4	4	4	4	4	4	4	4	4	4	4	4	4	4
29	3	2	1	9	2	3	5	5	5	5	5	5	5	5	4	4	5	5	5	4	4	4	4	4	4	5	4	4	5	4
30	3	1	1	9	3	3	4	4	5	5	5	5	5	5	3	3	3	3	3	3	3	5	5	5	5	5	5	5	5	3
31	7	5	3	2	5	2	3	3	3	3	3	3	3	3	4	3	4	3	3	4	4	4	4	4	4	2	2	2	2	2
32	2	1	2	9	3	3	3	3	4	4	3	3	5	5	2	2	2	2	2	4	3	2	1	1	1	1	2	1	1	1
33	3	2	1	9	5	2	4	4	4	3	4	4	4	4	3	3	2	4	4	3	3	3	4	4	4	4	4	3	3	3
34	3	1	3	2	2	2	3	3	3	3	4	4	4	4	3	3	3	3	3	3	3	3	3	3	3	3	3	3	2	3
35	3	1	3	2	2	2	4	4	4	4	4	4	4	4	4	2	4	4	3	3	3	3	2	3	3	2	3	4	2	3
36	1	1	3	9	2	1	5	5	4	4	4	4	4	4	2	2	2	4	4	2	2	4	2	2	2	2	4	2	2	2
37	4	2	3	9	5	1	5	5	5	5	5	5	5	5	5	5	5	5	5	5	5	5	5	5	5	1	1	1	1	5
38	4	1	2	5	4	1	3	3	4	5	4	3	4	5	5	5	5	2	2	2	2	4	4	4	2	4	2	2	2	2
39	3	2	3	9	3	1	3	3	3	3	3	3	3	3	3	2	3	3	3	3	3	4	4	4	4	4	4	4	4	4
40	2	1	3	2	2	2	3	3	3	3	3	3	3	3	3	3	3	3	3	3	3	3	3	3	3	3	3	3	3	3
41	1	1	2	4	2	1	4	4	3	4	4	4	4	4	3	3	4	4	4	4	4	4	4	4	4	4	4	4	4	4
42	4	5	1	9	5	1	3	3	3	3	3	3	3	3	3	3	3	3	3	3	3	3	3	3	3	3	3	3	3	3
43	3	2	2	9	2	3	3	3	3	3	3	3	3	3	3	2	3	3	3	3	3	3	2	3	2	2	3	3	2	3
44	4	2	3	2	3	2	3	3	3	3	3	3	3	3	4	2	3	3	3	3	3	3	3	3	3	3	3	3	3	3
45	3	1	2	1	2	2	3	3	3	3	3	3	3	3	2	2	2	2	3	2	3	2	2	2	2	2	2	2	2	2
46	5	5	1	9	1	3	3	3	3	3	3	3	3	3	4	3	4	4	4	4	4	3	3	3	3	3	3	3	3	3
47	2	5	2	5	3	2	3	3	3	3	3	3	3	4	3	4	3	2	2	2	2	5	3	3	2	1	3	2	2	3
48	1	1	2	9	2	1	5	4	4	4	4	4	4	4	2	2	4	4	4	4	2	4	4	4	2	2	4	4	2	4
49	3	2	2	7	5	1	4	5	4	4	4	4	5	4	5	4	4	4	4	4	4	5	5	5	5	4	4	3	2	5
50	4	4	2	9	4	1	4	4	5	4	3	3	5	5	4	4	4	4	4	4	4	4	4	4	4	4	3	4	2	4
51	1	1	2	5	2	1	2	2	2	3	3	3	4	4	1	1	1	2	3	2	1	4	3	3	3	2	3	1	3	3
52	3	1	3	9	5	2	3	2	2	4	1	4	4	4	2	2	2	2	2	2	2	2	2	2	2	2	2	2	2	2
53	2	1	2	2	3	1	3	4	4	3	3	3	3	3	1	2	2	2	3	3	3	3	3	3	3	3	4	4	3	3
54	3	1	2	2	5	1	4	4	4	3	4	3	4	3	2	2	2	3	3	3	2	3	2	2	2	2	2	2	2	2
55	2	1	2	2	4	2	2	2	1	1	5	4	3	4	2	4	2	3	3	3	4	4	4	4	4	3	3	3	3	3
56	1	1	2	5	1	2	3	4	3	4	4	4	3	3	4	4	4	4	3	4	4	4	4	4	4	4	4	4	4	4
57	3	1	2	2	4	1	3	3	3	3	2	4	3	4	2	2	2	2	2	2	2	2	2	2	2	2	2	2	2	2
58	4	1	3	9	5	1	5	5	4	5	4	4	4	4	2	2	2	4	2	3	2	3	2	3	2	2	2	2	2	2
59	1	1	2	2	2	1	4	4	4	4	2	2	4	4	1	1	1	2	3	2	2	2	1	2	1	1	2	2	2	2
60	4	5	2	7	3	2	3	3	3	3	3	4	4	4	5	5	4	4	4	4	4	3	4	4	4	4	4	5	3	4
61	2	4	2	9	3	1	3	3	3	3	3	3	3	3	3	2	3	3	4	2	2	3	3	3	3	3	3	3	2	3
62	1	1	2	9	1	1	3	3	3	3	3	3	3	3	3	2	3	3	3	3	2	3	3	3	3	3	3	3	2	3
63	3	5	2	5	2	2	4	4	4	4	4	4	4	4	3	3	3	3	4	4	4	4	4	4	4	4	4	4	4	4
64	7	5	1	1	5	2	3	3	3	3	3	3	3	3	3	2	3	3	3	3	3	3	3	3	3	3	3	3	3	3
65	6	1	1	2	1	1	5	5	5	5	5	5	5	5	5	5	5	5	5	5	5	5	5	5	5	5	5	5	5	5
66	6	1	1	2	5	1	4	4	4	5	4	4	4	4	3	2	2	2	2	2	2	3	3	3	3	2	2	2	2	2
67	6	1	1	2	5	1	4	5	4	5	5	3	5	5	2	1	1	2	3	3	3	2	5	5	2	4	3	3	3	2
68	6	1	1	9	5	3	4	5	5	4	4	4	4	4	4	4	2	4	4	2	4	2	2	4	2	2	2	4	2	2
69	6	1	1	9	3	2	5	4	5	5	5	5	5	5	2	3	3	3	3	3	3	3	3	3	3	3	3	3	3	3
70	6	1	1	2	5	2	5	5	5	5	5	5	5	5	2	3	2	4	3	1	1	4	3	3	3	3	3	3	2	3
71	6	1	1	2	4	2	4	4	3	4	4	4	4	4	2	3	3	2	2	3	3	3	3	3	3	3	3	3	3	3
72	5	1	1	2	4	2	3	4	4	3	4	3	3	4	3	2	2	2	3	3	3	3	4	4	3	4	4	4	4	4
73	6	1	1	2	5	2	3	3	3	3	3	3	3	3	2	2	2	3	3	3	2	3	3	3	3	3	3	3	3	3
74	6	1	1	9	5	2	5	5	5	5	4	5	5	5	2	1	2	2	2	2	2	3	4	4	3	3	3	4	3	2
75	6	1	1	9	4	2	5	4	4	5	4	5	5	5	3	3	3	3	4	4	4	4	4	4	4	4	4	4	3	3
76	4	1	1	2	1	2	4	4	4	4	4	4	4	4	4	3	4	3	3	2	3	4	3	4	2	3	3	4	3	3
77	5	1	1	2	5	2	5	5	5	5	5	5	5	5	5	5	5	5	5	5	5	5	5	5	5	5	5	5	5	5
78	5	1	1	2	5	2	4	3	3	3	3	4	4	4	2	3	3	2	3	3	3	3	3	3	3	3	3	3	3	3
79	1	1	2	2	3	2	3	3	3	3	3	4	4	5	2	2	2	3	4	4	3	3	3	3	3	2	3	3	3	2
80	3	2	2	5	3	2	3	3	3	2	3	2	3	2	4	2	2	2	2	2	2	3	3	2	3	2	2	2	2	2
81	6	1	1	8	5	2	4	4	4	4	5	5	4	4	4	4	4	4	4	2	4	4	4	4	2	2	4	4	2	2
82	6	1	1	9	5	3	5	1	1	4	5	5	5	5	3	2	2	2	3	2	3	3	3	3	3	2	2	2	2	3
83	6	1	1	9	5	2	5	5	5	5	5	5	5	5	5	5	5	5	5	5	5	5	5	5	5	5	5	5	3	3
84	6	1	1	2	4	3	3	3	3	3	3	3	3	3	1	1	1	1	1	1	1	1	3	4	1	1	1	1	1	1
85	6	1	1	9	1	2	5	5	5	5	5	5	5	5	5	5	5	5	5	5	5	5	5	5	5	5	5	5	5	5
86	4	1	2	5	4	2	3	3	3	4	4	2	4	3	3	3	3	3	3	3	3	3	3	3	2	2	2	3	3	2
87	2	4	2	3	3	2	4	3	5	4	4	3	4	3	4	4	4	3	3	3	2	3	4	4	4	4	2	3	2	2
88	1	1	2	7	2	1	5	5	5	5	5	5	5	5	5	5	5	5	5	5	5	5	5	5	5	5	5	5	5	5
89	2	1	2	9	4	1	5	4	4	4	3	4	4	4	4	3	3	3	4	3	3	2	3	2	1	3	3	2	3	2
90	3	5	2	5	2	2	4	4	4	2	4	5	4	5	4	5	4	4	3	3	3	4	3	4	3	3	4	3	1	4
91	2	1	1	7	2	1	5	5	5	5	5	5	5	5	5	5	5	5	5	5	5	5	5	5	5	5	5	5	5	5
92	6	5	3	1	2	1	5	4	4	4	4	4	4	4	4	4	4	4	4	4	4	4	4	4	4	4	4	4	4	4
93	5	4	2	9	2	3	3	4	4	3	4	4	4	4	2	2	2	3	3	3	3	3	3	3	3	3	3	3	3	3
94	2	1	2	5	3	1	5	5	5	5	5	5	5	5	3	3	3	3	3	3	3	4	4	3	3	3	3	3	2	2
95	3	1	2	6	5	2	3	3	3	4	3	3	4	3	3	3	3	3	3	3	3	3	3	3	3	3	3	4	3	3
96	3	5	2	5	1	2	4	4	5	4	3	3	4	3	3	2	2	2	2	2	2	3	3	4	4	3	3	3	3	3
97	4	5	3	1	1	3	3	3	3	3	3	3	3	3	4	4	4	4	4	3	3	4	4	3	4	4	4	3	3	4
98	6	1	1	9	4	3	3	3	3	3	3	3	3	3	2	2	2	2	2	2	2	2	2	2	2	2	2	2	2	2
99	3	5	1	7	5	2	3	3	4	4	4	4	4	3	4	2	3	4	5	5	1	5	4	4	4	3	5	4	3	4
100	5	5	2	4	5	2	5	5	5	5	4	5	5	4	4	4	4	4	4	4	4	4	4	4	4	4	4	4	2	2
101	3	2	2	9	3	1	4	3	2	3	3	2	2	2	3	2	3	2	2	2	2	3	4	2	3	2	4	2	2	4
102	5	5	2	4	3	2	5	5	5	5	4	5	5	5	4	5	3	5	5	5	5	5	5	5	3	3	3	3	4	5
103	2	1	2	2	3	1	3	4	4	4	4	4	4	4	2	3	2	3	3	3	3	3	3	3	3	3	3	3	2	2
104	7	5	1	9	5	2	5	5	5	5	5	5	5	5	5	4	4	5	5	5	5	5	5	5	5	5	5	5	3	5
105	5	5	1	6	5	1	3	3	3	3	3	3	3	3	4	2	3	3	3	3	3	4	4	4	4	2	3	3	3	3
106	4	1	2	9	3	2	3	2	2	3	3	3	2	2	4	1	1	1	1	1	2	1	2	1	2	1	1	5	1	1
107	3	2	3	2	4	2	3	3	3	3	3	3	3	3	2	2	2	2	2	2	2	3	3	2	2	3	2	2	2	2
108	3	4	1	5	4	2	4	4	4	5	4	5	5	5	5	4	3	3	3	2	2	3	3	4	3	5	3	3	2	2
109	5	5	1	3	5	3	3	3	3	3	4	4	4	4	4	4	4	2	2	2	2	4	4	4	4	4	4	4	2	2
110	3	5	1	4	4	2	3	4	4	4	2	5	4	4	4	3	3	3	3	3	3	3	3	3	3	2	2	2	3	2
111	2	4	3	2	3	2	4	3	4	3	3	1	1	1	2	4	3	3	2	3	1	1	1	1	1	1	2	1	2	2
112	1	1	1	9	1	2	4	4	4	4	4	4	4	4	3	3	3	2	3	3	3	3	3	3	3	3	3	3	3	3
113	4	5	2	1	4	2	5	4	4	4	4	4	4	4	4	3	4	4	2	2	2	3	3	3	3	3	2	3	3	2
114	4	1	2	6	5	2	3	3	3	3	5	5	5	5	4	4	4	5	5	5	4	4	4	4	4	4	4	4	4	4
115	5	5	2	5	5	2	3	5	5	5	5	5	5	5	5	5	5	3	3	4	4	4	5	4	4	4	4	4	2	4
116	2	1	2	5	3	1	5	5	5	3	4	4	4	4	3	3	3	3	3	3	3	3	3	3	3	3	3	3	3	2
117	4	5	1	9	5	2	5	5	5	5	5	4	4	4	2	3	1	2	2	2	2	3	4	4	4	3	1	3	2	1
118	7	5	1	9	5	3	3	3	3	3	3	3	3	3	3	3	3	3	3	3	3	3	3	3	3	3	3	3	3	3
119	5	5	1	9	5	3	5	5	5	5	5	5	5	5	2	2	2	2	4	2	2	5	5	4	2	5	5	4	5	5
120	5	5	1	9	5	3	1	1	1	1	1	1	3	3	3	1	1	1	1	1	1	1	2	1	1	1	1	1	1	1
121	5	5	1	9	5	2	5	5	4	4	4	4	4	4	4	3	3	3	3	3	3	3	3	3	3	4	4	4	2	3
122	4	5	1	9	5	2	3	3	3	4	4	3	4	4	2	2	2	3	3	3	3	3	3	5	3	3	2	4	4	2
123	5	5	1	6	4	3	5	5	5	5	5	5	5	5	4	5	3	5	5	5	5	5	5	5	5	4	5	4	3	3
124	5	5	1	9	5	1	5	5	5	5	5	5	5	5	5	5	5	5	5	5	5	5	5	5	5	5	5	5	5	5
125	7	5	1	9	5	3	4	4	4	4	4	4	4	4	4	4	3	3	4	4	4	4	4	4	4	4	4	4	3	4
126	2	1	1	7	3	1	3	4	4	4	4	4	4	4	2	2	2	2	2	2	2	4	5	5	5	2	4	5	1	1
127	7	5	1	9	5	2	5	5	5	5	5	5	5	5	3	3	3	4	3	3	3	4	4	3	4	4	4	4	4	4
128	4	5	1	3	5	1	5	5	5	5	5	5	5	5	5	5	5	5	5	5	5	5	5	5	5	5	5	5	5	5
129	4	5	1	3	3	2	5	5	5	5	5	5	5	5	5	5	5	5	5	5	5	5	5	5	5	5	5	5	5	5
130	4	5	1	3	5	1	5	4	5	5	5	5	5	5	5	5	5	3	4	4	4	5	5	5	5	3	5	5	5	5
131	6	5	1	5	5	2	4	4	4	4	4	3	4	4	3	3	2	3	3	3	3	3	4	4	3	3	3	3	2	3
132	4	5	1	3	5	2	3	3	3	4	3	4	4	4	3	2	2	3	3	3	3	2	3	3	3	3	3	3	3	3
133	7	5	1	9	5	2	4	4	4	4	4	4	4	4	3	4	3	2	2	2	2	4	4	4	4	4	4	4	2	2
134	3	2	2	7	5	1	5	3	3	5	3	5	5	5	2	2	3	3	3	3	3	3	3	3	3	3	3	3	2	3
135	4	5	1	9	5	3	3	3	3	3	3	3	3	3	3	3	3	3	3	3	3	3	3	3	3	3	3	3	3	3
136	7	5	1	9	4	2	3	3	2	3	4	4	4	4	3	3	2	3	3	3	3	3	3	3	3	2	4	3	2	4
137	4	3	1	9	5	3	3	3	3	3	3	3	3	3	3	3	3	3	3	3	3	3	3	3	3	3	3	3	3	3
138	5	5	1	9	5	2	4	4	4	4	3	4	4	4	5	3	3	5	5	3	3	2	5	5	3	3	2	2	2	2
139	7	5	1	9	5	2	3	3	3	3	3	3	3	4	4	4	4	4	4	4	4	4	4	4	4	3	3	3	3	3
140	7	5	1	9	5	2	4	5	4	4	4	4	4	4	4	4	4	4	4	4	4	4	4	4	4	4	4	4	4	4
141	7	5	1	9	5	3	3	3	3	4	4	3	3	3	3	2	2	2	2	2	2	2	2	3	2	2	2	2	2	2
142	7	5	1	9	5	2	4	4	3	3	4	3	3	3	4	4	4	4	4	4	4	3	4	4	4	4	2	2	2	2
143	7	5	1	9	5	2	4	4	5	4	5	5	5	5	5	3	3	4	3	3	3	4	3	5	4	3	4	4	4	3
144	6	5	1	9	5	2	4	4	4	5	4	4	3	4	5	4	3	2	3	3	2	3	3	3	4	4	3	3	3	3
145	6	5	2	5	5	2	5	5	5	4	4	4	4	4	5	3	4	4	4	4	4	5	5	4	4	4	3	4	2	3
146	5	5	3	9	5	2	5	5	5	5	5	5	5	5	5	4	4	4	4	4	4	4	4	4	4	3	3	3	4	3
147	2	1	3	9	4	1	4	5	5	5	3	4	5	4	2	2	2	2	3	2	2	3	3	3	2	2	2	3	2	2
148	2	1	3	9	4	1	5	5	5	5	5	5	4	4	2	2	2	2	2	3	3	4	3	4	3	3	3	4	2	2
149	3	1	2	7	4	1	5	5	3	3	3	3	4	2	4	2	2	2	2	2	2	4	4	4	4	2	2	2	3	2
150	2	3	2	5	4	1	3	3	3	2	3	4	4	2	5	2	4	1	1	1	1	5	4	5	4	3	2	2	2	2
151	2	1	2	5	3	1	3	3	3	3	3	3	3	3	2	2	2	4	4	4	2	5	5	5	5	5	4	4	2	5
152	5	5	1	9	5	2	4	4	4	4	4	4	4	4	4	4	4	4	4	4	4	4	4	4	4	2	2	2	2	3
153	2	1	2	2	2	2	3	3	3	3	3	3	3	3	3	3	3	3	3	3	3	3	3	3	3	3	3	3	3	3
154	2	1	2	4	3	1	4	5	3	5	4	5	4	4	3	5	3	3	4	3	4	3	3	3	4	3	4	4	3	3
155	4	5	3	3	5	2	5	5	4	4	3	4	3	3	1	2	1	1	3	1	1	1	1	1	1	3	1	1	2	3
156	2	2	1	1	3	2	4	4	4	3	3	3	3	3	3	3	3	3	3	3	3	3	3	3	3	3	3	3	3	3
157	3	3	2	3	4	2	3	3	3	3	4	3	4	4	2	3	3	3	3	3	2	4	3	3	3	2	4	3	1	2
158	1	1	1	7	2	2	5	5	5	4	4	4	4	4	3	2	2	2	3	3	3	3	3	3	3	3	3	3	3	3
159	1	1	1	7	2	3	5	5	5	5	5	5	5	5	2	1	1	1	3	3	3	3	3	3	3	3	3	3	3	3
160	4	5	2	5	4	1	5	5	5	5	5	5	5	5	5	5	5	4	4	4	4	5	5	4	4	4	5	4	4	4
161	1	1	3	9	2	3	5	5	5	5	5	5	5	5	3	3	3	3	3	3	3	3	3	3	3	3	3	3	3	3
162	1	1	3	9	1	3	5	5	5	5	5	5	5	5	3	3	3	3	3	5	5	3	3	3	3	3	3	3	3	3
163	1	1	1	7	2	3	3	3	3	3	4	3	3	3	3	3	3	3	3	3	3	3	3	4	3	3	3	3	3	3
164	1	1	3	1	1	3	4	4	4	4	4	4	4	4	3	3	3	3	3	3	3	4	3	4	4	3	3	3	3	3
165	1	1	1	7	2	3	5	5	5	5	5	5	5	5	5	5	5	5	5	5	5	4	3	3	3	5	5	5	3	5
166	1	1	3	1	1	3	4	4	4	4	4	4	4	4	3	3	3	4	4	3	3	4	4	4	4	4	4	3	2	3
167	1	1	3	1	2	3	5	4	4	5	4	4	5	5	2	2	2	2	4	3	3	3	3	3	3	3	3	3	3	3
168	1	1	3	1	2	3	4	4	4	4	4	4	4	4	4	4	4	4	4	4	4	4	4	4	4	4	4	4	4	4
169	1	1	3	1	1	3	4	4	4	4	4	4	4	4	3	3	3	3	3	3	3	3	3	3	3	3	4	4	3	3
170	2	2	2	5	2	2	3	3	3	3	4	4	4	4	4	4	4	4	4	4	4	4	4	4	4	4	4	4	4	4
171	2	1	1	1	2	2	5	5	5	5	5	5	5	5	5	4	4	4	4	4	4	4	4	4	4	4	4	4	4	4
172	1	1	1	1	1	3	4	5	5	5	4	4	4	4	5	5	5	5	5	5	5	5	5	5	4	3	3	5	5	5
173	1	2	1	8	1	2	5	5	5	5	5	5	5	5	5	5	5	5	5	5	5	5	5	5	5	5	5	5	5	5
174	1	2	3	9	2	2	5	5	5	5	5	5	5	5	5	5	4	5	5	5	5	5	5	5	5	5	5	5	5	5
175	1	2	3	9	2	2	4	4	4	4	4	4	4	4	4	4	4	4	4	4	4	4	4	4	4	3	4	4	3	4
176	2	1	2	4	2	2	3	3	3	3	3	3	3	3	2	2	2	2	2	2	2	3	2	3	2	2	2	2	2	2
177	1	1	1	1	1	3	4	5	5	5	5	5	5	5	5	5	5	5	5	5	5	5	5	5	5	5	5	5	5	5
178	1	2	2	5	2	1	4	4	4	4	4	3	4	4	2	2	5	2	1	1	1	5	5	5	5	5	5	5	5	5
179	2	1	1	1	2	2	5	5	5	5	5	5	5	5	4	4	4	4	4	4	4	4	4	3	4	4	4	4	4	4
180	2	1	2	2	2	3	4	4	4	4	4	4	4	4	3	3	3	3	3	3	3	3	3	3	3	3	3	3	3	3
181	1	1	1	1	1	3	5	5	5	5	5	5	5	5	5	5	5	5	5	5	5	5	5	5	5	5	5	5	5	5
182	2	1	1	1	3	3	5	5	5	5	5	5	5	5	4	4	4	4	4	4	4	4	3	4	4	3	3	3	2	4
183	2	1	3	9	4	3	5	5	5	5	4	4	4	4	2	2	2	4	4	4	4	2	4	4	4	2	4	2	2	4
184	2	1	1	1	3	3	4	4	4	4	4	4	4	4	4	3	3	5	4	4	3	4	4	4	4	3	3	3	2	3
185	3	1	2	9	4	2	4	4	4	4	4	4	4	4	4	3	3	3	3	3	3	3	3	3	3	3	3	3	3	3
186	3	2	2	2	3	2	4	5	5	5	3	5	5	5	5	5	4	3	4	4	4	4	4	4	4	4	4	4	3	3
187	4	1	2	2	4	1	5	5	5	5	5	5	5	5	2	2	4	4	4	4	5	1	1	1	1	1	1	1	1	1
188	4	5	1	3	5	2	4	4	4	4	4	4	4	4	4	4	4	3	4	3	3	4	4	4	4	4	4	4	4	4
189	1	1	3	1	2	1	4	4	4	4	4	4	4	4	3	3	2	3	3	3	3	3	4	4	3	4	4	4	4	4
190	3	1	3	2	3	3	5	5	5	5	4	4	4	4	3	3	3	3	2	3	3	3	3	3	3	2	2	3	2	2
191	3	2	2	9	5	2	5	5	5	5	5	5	5	5	5	3	3	2	2	2	2	5	5	5	5	3	5	5	2	5
192	2	1	2	9	3	3	4	4	4	4	4	4	4	4	2	2	2	3	3	3	3	4	3	4	4	4	4	4	4	4
193	1	2	1	1	2	2	3	4	4	4	3	3	4	4	4	4	4	3	4	4	4	3	3	3	3	3	3	3	3	3
194	2	1	2	9	2	2	5	5	5	5	5	5	5	5	4	3	3	3	3	3	3	3	3	4	4	3	4	4	3	4
195	1	1	3	1	1	3	5	5	5	5	5	5	5	5	3	3	4	4	4	4	4	4	4	4	4	4	3	3	3	4
196	3	1	2	9	5	3	5	5	5	5	1	1	1	1	1	1	1	1	1	1	1	1	1	1	1	1	1	1	1	1
197	2	2	1	1	5	2	5	5	5	5	3	3	3	3	2	2	3	3	3	3	3	3	3	3	3	3	3	3	3	3
198	3	1	2	9	2	3	5	5	5	5	5	5	5	5	2	2	2	2	2	2	2	3	3	3	3	3	3	3	2	2
199	1	1	2	9	4	2	4	4	3	4	4	4	4	4	3	2	2	2	2	2	2	3	4	4	2	4	2	2	2	2
200	3	5	1	3	5	3	4	5	5	5	3	3	3	3	3	2	2	2	2	2	2	3	3	3	3	3	3	3	1	1
201	3	5	1	3	5	1	5	5	5	5	5	5	5	5	4	3	3	3	3	3	2	4	4	4	4	3	3	4	3	3
202	3	5	1	3	4	2	4	3	3	3	3	3	3	3	4	2	4	2	2	2	2	3	3	3	3	3	3	3	2	2
203	3	5	1	3	2	2	3	1	1	1	1	1	1	1	2	2	2	2	2	2	2	2	2	3	2	2	2	3	2	3
204	1	1	2	7	1	3	5	5	5	5	4	4	4	4	2	3	2	3	3	3	3	4	4	4	4	2	2	2	2	2
205	3	1	1	3	1	2	5	5	5	5	5	5	5	5	3	3	3	3	3	3	3	3	3	3	3	3	3	3	3	3
206	3	5	1	3	1	2	5	5	5	5	5	5	5	5	3	3	3	3	3	3	3	3	3	3	3	3	3	3	3	3
207	3	5	1	3	4	2	5	5	5	5	5	5	5	5	5	5	5	5	5	5	4	3	3	3	3	3	3	3	3	3
208	4	5	3	3	5	1	4	4	4	3	5	5	5	5	4	4	4	2	3	2	2	1	3	3	1	1	1	1	1	1
209	3	5	1	3	1	2	3	3	3	3	3	3	3	3	3	3	3	3	3	3	3	3	3	3	3	3	3	3	3	3
210	3	1	2	5	5	1	4	4	4	4	4	4	4	4	3	1	2	3	3	3	3	3	3	3	3	3	3	3	3	3
211	7	5	1	9	5	2	5	5	4	5	4	4	4	5	3	3	4	3	3	4	3	3	4	3	4	5	5	4	4	4
212	2	1	1	3	2	1	3	5	5	5	5	5	5	5	4	4	4	2	4	2	2	4	4	4	4	4	4	4	4	4
213	3	1	1	3	1	2	3	3	3	3	3	3	3	4	3	2	3	3	3	3	3	3	3	3	3	3	3	3	3	3
214	3	5	1	3	2	2	5	5	5	5	5	5	5	5	5	5	5	5	5	5	5	5	5	5	5	3	5	5	2	5
215	3	5	1	3	3	2	5	5	5	5	5	4	5	5	4	3	4	3	3	4	4	5	5	5	5	5	5	5	2	2
216	5	5	3	2	5	3	4	3	3	4	4	4	3	4	5	4	5	5	5	5	5	5	5	5	5	5	5	4	4	4
217	5	5	1	3	5	2	3	3	3	4	3	3	3	3	4	4	3	3	3	2	3	4	3	3	4	4	3	3	3	3
218	4	5	1	3	3	3	4	4	4	4	4	4	4	4	3	3	3	3	3	3	3	3	5	2	3	3	4	4	3	3
219	2	1	2	5	4	2	5	5	5	5	4	3	3	3	3	3	3	3	3	3	3	3	3	3	3	2	3	3	2	3
220	7	5	3	3	5	3	3	3	3	3	3	4	3	3	3	4	2	3	2	2	2	5	5	5	5	4	3	4	1	2
221	2	1	2	5	3	1	5	5	5	5	3	3	3	3	5	5	5	5	5	5	5	5	5	5	5	5	5	5	5	5
222	3	5	3	3	4	3	4	3	4	3	3	4	4	4	2	2	2	3	3	2	2	4	4	4	4	4	4	4	1	4
223	4	1	2	5	2	3	5	5	5	4	5	4	4	4	4	2	3	3	3	3	3	4	3	4	3	3	3	3	3	3
224	2	1	3	5	2	3	3	3	3	3	3	3	3	3	3	2	2	2	2	2	2	3	3	3	3	3	3	3	3	3
225	2	1	2	5	3	2	4	4	4	4	4	4	4	4	4	4	4	2	2	2	2	3	4	2	3	2	2	2	2	2
226	2	2	3	3	4	2	5	4	4	4	4	4	4	4	2	2	2	3	3	3	3	3	3	3	3	2	3	3	3	3
227	5	5	2	5	3	2	5	5	5	5	5	5	5	5	5	5	5	5	5	5	5	5	5	5	5	5	5	5	5	5
228	3	1	1	3	2	1	4	4	4	4	4	4	4	4	3	3	3	3	3	3	3	3	3	3	3	3	3	3	3	3
229	2	1	2	2	1	3	5	5	5	5	5	5	5	5	4	4	4	4	4	4	4	4	4	4	4	4	4	4	4	4
230	1	1	2	2	1	3	4	4	4	4	4	4	4	4	2	2	4	3	3	2	2	3	3	3	3	3	3	3	3	3
231	2	2	2	3	4	1	4	4	4	4	4	4	4	4	4	4	4	4	4	4	4	4	4	4	4	4	4	4	4	4
232	3	1	2	5	2	3	4	4	5	4	4	3	5	5	2	3	2	4	4	4	4	2	5	5	5	5	5	5	5	4
233	2	1	2	5	3	2	3	3	3	4	3	3	3	3	2	2	2	3	3	3	3	1	3	3	2	3	2	2	2	3
234	6	1	1	9	5	1	3	3	3	3	3	3	3	3	3	3	3	3	3	3	3	3	3	3	3	3	3	3	3	3
235	4	1	2	5	4	1	4	4	4	4	4	4	4	4	4	2	2	2	4	4	4	5	4	3	2	1	3	5	4	3
236	7	3	1	7	5	3	3	3	3	3	3	3	3	3	2	2	2	2	2	2	2	2	2	2	2	2	2	2	2	2
237	7	5	1	9	5	3	2	3	3	2	3	3	3	3	3	3	3	2	3	3	3	4	4	4	4	4	4	4	4	4
238	1	1	2	2	5	1	4	4	4	4	4	4	4	4	4	3	3	3	4	4	4	4	4	4	4	3	4	4	3	4
239	1	1	3	5	2	3	3	3	3	2	4	3	4	4	4	4	4	4	4	4	3	5	5	5	5	5	4	3	4	4
240	2	2	2	1	4	2	4	4	4	4	4	4	4	4	3	4	4	4	4	4	4	4	4	4	4	4	4	4	4	4
241	2	1	2	5	3	2	4	4	4	4	4	3	5	4	4	3	3	3	3	3	3	4	3	4	3	2	2	3	3	4
242	1	1	2	7	3	1	3	3	3	2	3	3	3	3	3	3	3	3	3	3	3	3	3	3	3	2	2	3	2	3
243	7	5	1	9	4	3	5	5	5	5	5	5	5	5	5	5	5	5	5	5	5	5	5	5	5	5	5	5	5	5
244	1	1	2	5	1	1	4	4	4	4	4	4	5	5	3	2	3	3	3	3	3	5	5	5	5	5	3	3	2	3
245	4	2	2	7	4	2	5	4	3	3	4	4	4	4	1	1	1	1	1	1	1	2	3	2	2	2	2	1	4	3
246	2	1	2	9	2	1	2	4	4	4	4	4	4	4	4	4	4	4	4	4	4	4	4	4	4	4	4	4	4	4
247	7	5	1	3	3	3	3	3	3	4	3	4	4	5	3	4	3	3	3	3	3	5	4	5	4	5	4	4	4	4
248	4	1	2	5	5	3	5	5	5	5	5	5	5	5	4	4	4	4	4	4	4	5	5	5	5	4	4	4	4	5
249	4	5	1	5	2	3	4	4	4	4	4	4	4	4	3	3	5	4	4	4	4	4	4	4	4	3	2	2	5	2
250	2	1	2	5	4	1	5	4	5	5	4	3	5	5	3	2	3	3	2	2	2	3	3	3	3	3	3	3	3	3
251	6	5	1	3	4	3	3	3	4	3	2	4	3	4	4	3	3	3	2	3	3	4	4	4	4	3	4	4	4	4
252	5	3	2	5	3	2	3	3	3	3	3	3	3	3	3	5	2	2	2	2	2	1	5	3	2	3	4	3	1	3
253	5	3	1	7	3	1	4	3	3	4	4	4	3	3	3	3	4	4	4	4	3	3	3	4	3	3	3	3	4	3
254	2	1	2	9	3	1	4	4	5	5	4	4	4	4	3	2	3	3	3	3	3	3	3	3	3	3	3	3	2	2
255	5	5	1	3	4	2	4	4	4	4	3	4	3	3	3	4	4	2	2	2	2	2	1	1	1	1	4	3	3	2
256	7	5	1	9	5	3	2	3	2	2	3	4	3	2	4	4	4	4	4	4	4	4	4	4	4	4	4	4	4	4
257	2	1	2	5	4	1	5	5	5	5	5	5	5	5	3	3	3	3	3	3	3	3	3	3	3	3	3	3	3	3
258	7	5	1	3	4	3	4	4	4	4	4	4	4	4	3	3	3	3	3	3	3	3	3	3	2	4	3	3	3	3
259	7	4	2	1	4	3	5	5	5	5	5	5	5	5	5	5	3	5	5	5	5	5	5	5	5	5	5	5	5	5
260	2	1	2	5	2	3	5	5	5	5	5	4	4	4	3	4	3	3	3	3	3	4	3	4	4	4	4	4	4	4
261	2	1	2	5	2	1	5	4	4	4	4	4	4	4	3	3	4	4	4	3	3	4	4	4	3	4	4	4	4	4
262	2	1	2	1	3	2	4	4	3	3	3	4	4	4	4	4	4	5	5	5	5	4	4	5	3	4	4	4	5	4
263	3	1	3	9	4	3	4	4	4	4	3	4	3	3	2	1	1	2	2	2	2	2	2	2	2	2	2	2	2	2
264	1	1	2	9	2	1	5	5	5	5	5	5	5	5	4	2	2	5	5	5	5	5	5	5	5	2	4	2	2	4
265	1	1	3	1	4	2	3	3	3	3	3	3	3	3	3	3	3	3	3	3	3	3	3	3	3	3	3	3	3	3
266	3	1	1	3	3	1	5	5	5	5	5	5	5	5	5	5	5	3	4	4	4	5	5	5	5	5	5	5	5	5
267	2	2	2	9	3	2	5	5	5	5	5	5	5	5	5	5	5	5	5	5	5	5	5	5	5	5	5	5	5	5
268	1	1	2	5	2	1	3	3	3	3	3	3	3	3	3	3	3	3	3	3	3	3	3	3	3	3	3	3	3	3
269	3	3	1	4	3	2	1	3	3	2	3	3	2	3	3	4	5	4	4	4	5	4	4	4	3	3	5	5	4	3
270	4	1	2	5	5	1	3	3	3	3	3	3	3	3	3	3	3	3	3	3	3	3	3	3	3	3	3	3	3	3
271	6	4	3	1	4	2	4	4	4	4	4	4	4	4	4	4	4	4	4	4	4	4	4	4	4	4	4	4	4	4
272	1	1	3	5	2	2	3	4	4	4	4	4	4	4	2	2	2	2	2	2	2	2	2	2	2	2	2	2	2	2
273	2	1	2	9	4	1	4	3	4	2	4	4	4	4	3	3	2	3	3	3	3	4	4	3	3	3	3	3	3	3
274	1	4	2	5	1	1	4	4	4	4	3	3	4	4	5	4	4	3	3	3	3	3	3	3	3	3	3	3	3	3
275	4	1	2	5	4	2	4	4	4	3	3	3	4	4	4	4	4	4	4	4	4	4	4	4	4	3	3	4	2	4
276	2	2	2	5	2	3	4	4	4	4	4	4	4	4	3	3	3	3	4	4	5	4	4	4	4	5	5	5	5	5
277	4	1	2	9	4	1	4	4	4	5	4	4	4	4	3	3	3	3	3	4	4	4	4	5	5	4	2	4	2	2
278	2	1	2	9	3	2	3	3	2	2	3	3	3	3	3	3	3	3	3	3	3	3	3	4	3	4	2	2	3	4
279	4	2	2	9	4	1	3	4	4	4	4	5	5	4	2	3	2	3	2	3	3	3	3	4	4	2	4	4	1	3
280	2	1	2	9	2	2	5	4	4	4	4	4	4	4	4	4	4	3	3	3	3	4	4	4	2	2	3	3	2	2
281	3	2	2	9	2	2	4	4	4	4	5	4	4	4	2	2	2	3	3	3	3	2	2	2	3	2	2	2	2	2
282	4	1	2	9	5	2	4	4	4	4	3	3	3	3	2	2	2	2	2	3	2	3	3	3	3	3	3	3	2	2
283	2	1	2	9	5	1	5	5	5	5	5	5	5	5	5	5	4	5	5	5	5	5	5	5	5	5	4	5	4	5
284	3	1	2	9	4	2	4	4	4	4	4	4	4	4	2	2	2	2	3	3	3	3	2	3	2	2	2	2	2	2
285	3	1	2	9	1	2	3	4	4	4	4	4	4	4	3	3	3	3	3	3	3	4	4	4	3	3	3	3	2	2
286	4	1	2	9	4	1	3	3	3	2	3	4	3	3	1	1	1	3	3	3	2	3	3	3	3	3	3	3	3	3
287	2	1	2	9	4	1	4	4	4	4	3	4	4	4	2	1	4	5	5	4	4	3	4	4	4	4	4	5	4	4
288	5	2	2	9	2	2	3	4	4	4	4	4	4	4	4	4	2	2	4	4	4	4	4	4	4	4	4	4	2	2
289	3	1	2	9	2	2	3	4	3	3	4	4	4	4	4	4	4	4	4	4	4	5	4	5	4	4	4	4	4	4
290	3	2	2	9	4	2	3	5	5	5	5	4	5	5	5	5	5	5	4	4	4	4	5	4	4	5	4	4	2	4
291	4	1	3	9	5	2	4	4	4	4	4	3	4	3	4	4	2	4	4	4	4	3	3	4	4	3	4	3	2	2
292	2	2	3	9	4	2	5	5	5	5	5	4	3	4	4	2	2	4	2	4	4	4	4	4	4	4	4	4	2	2
293	3	1	2	9	4	1	4	4	4	4	4	4	4	4	4	4	3	3	3	3	3	4	4	4	2	2	2	2	2	2
294	4	2	2	9	4	2	4	3	3	4	3	3	4	4	2	2	2	2	2	3	2	2	2	3	3	2	2	2	2	2
295	3	1	3	9	5	2	5	5	5	3	4	5	5	3	2	2	2	4	4	3	3	4	4	4	4	2	4	4	2	2
296	4	1	2	9	5	1	5	5	5	5	5	5	5	5	3	3	3	5	5	5	5	3	5	5	3	2	5	5	2	3
297	3	1	2	9	5	2	4	4	5	4	4	4	4	4	4	4	2	3	4	4	4	4	3	3	4	2	2	2	2	2
298	3	1	2	5	1	3	5	5	5	4	5	3	4	4	3	3	3	2	4	3	3	2	2	2	2	2	2	2	2	2
299	1	2	2	5	3	1	3	3	3	3	3	3	3	3	3	3	3	3	3	3	3	3	3	3	3	3	3	3	3	3
300	3	1	2	2	3	1	5	5	5	5	5	3	3	5	3	3	3	3	3	3	3	3	3	3	3	3	3	3	3	3
301	2	1	2	9	3	1	4	4	4	4	4	4	4	4	3	3	3	3	3	3	3	3	3	3	3	3	3	3	3	3
302	1	1	1	1	3	2	5	5	5	5	5	5	5	5	5	5	5	5	5	5	5	5	5	5	5	5	5	5	5	5
303	4	1	3	5	5	1	3	3	2	3	3	3	4	4	1	1	1	2	3	3	3	4	3	3	3	3	3	3	2	3
304	3	3	2	5	4	3	4	4	4	4	4	4	4	4	5	4	4	3	3	3	3	4	4	4	3	3	3	4	2	3
305	3	5	1	6	4	2	4	4	4	4	4	4	4	4	3	3	4	4	4	4	4	4	4	4	4	4	4	4	4	4
306	4	1	1	3	5	2	3	3	3	3	3	3	3	3	1	1	1	2	2	2	2	1	1	1	1	1	1	1	1	1
307	3	2	2	5	4	1	4	4	3	4	3	4	5	4	2	2	2	3	3	3	3	5	3	4	3	3	3	3	3	4
308	5	5	2	2	2	1	5	5	5	5	5	5	5	5	4	5	5	5	5	5	4	4	5	5	4	5	5	4	5	5
309	5	5	2	2	2	2	5	5	5	5	4	4	4	4	3	4	3	3	3	3	3	4	3	4	3	2	4	4	3	3
310	4	5	2	4	3	1	5	5	5	5	5	5	5	5	5	5	5	5	5	5	5	5	5	5	5	5	5	2	3	5
311	4	5	3	4	5	1	5	5	4	4	5	5	4	5	3	3	3	4	4	5	5	3	3	4	4	3	3	3	4	4
312	4	5	2	4	4	2	5	5	5	5	5	5	5	5	5	5	5	5	5	5	5	4	4	4	3	2	4	3	2	4
313	4	5	2	4	4	2	5	5	5	5	5	5	5	5	5	5	5	5	5	5	5	2	4	3	3	3	3	3	2	4
314	3	4	1	9	5	3	3	3	3	3	3	3	3	3	2	2	2	2	2	2	2	3	3	2	2	2	2	2	2	2
315	7	5	1	6	5	2	4	4	4	3	3	4	4	4	3	2	2	3	2	3	3	3	3	4	3	3	3	3	2	3
316	5	5	2	2	5	1	4	4	4	5	5	3	4	4	4	2	4	4	3	3	3	5	5	5	5	5	5	5	4	4
317	5	5	1	5	5	2	4	3	4	4	3	3	5	4	5	5	4	4	3	4	4	4	3	4	4	4	4	5	4	4
318	4	1	2	9	5	1	3	3	3	3	4	3	3	3	2	2	3	3	2	2	3	3	3	3	3	3	3	3	3	3
319	5	5	1	2	5	2	3	3	3	3	3	3	4	4	2	2	2	2	3	2	2	3	3	3	3	3	3	3	2	3
320	3	5	2	6	2	2	4	4	4	3	5	4	3	4	5	5	5	5	5	4	5	4	4	3	4	2	2	3	3	3
321	2	5	2	6	1	3	3	3	3	3	3	3	3	3	3	3	3	3	3	3	3	3	3	3	3	3	3	3	3	3
322	3	5	3	6	1	3	1	1	1	1	1	1	1	1	3	3	2	2	4	2	2	3	3	3	3	3	2	3	2	3
323	5	5	2	9	3	1	4	4	4	3	4	4	4	4	3	3	3	3	3	3	3	3	3	3	3	3	3	3	3	3
324	4	1	2	7	5	1	4	3	3	4	3	4	4	4	3	3	2	3	3	3	3	3	3	3	3	3	3	4	2	4
325	3	1	2	9	5	1	3	3	4	3	3	3	4	3	4	2	2	3	3	3	3	3	3	4	4	3	4	4	2	4
326	4	4	1	9	1	2	4	4	4	4	4	4	4	4	3	4	4	4	4	4	4	4	4	4	4	4	4	3	3	3
327	2	1	2	5	4	1	4	4	4	4	4	4	4	4	3	3	3	3	3	3	3	3	3	3	3	3	3	3	3	3
328	1	1	2	5	2	1	5	5	5	5	5	5	5	5	3	3	3	5	5	5	5	5	5	5	5	5	5	5	2	2
329	1	1	2	2	2	2	5	5	5	5	5	5	5	5	4	5	5	4	4	4	4	4	4	4	4	4	4	4	4	4
